# Supplementary material for: Immunophenotypic Profile of Normal Hematopoietic Populations in Human Bone Marrow: Influence of Gender and Aging as a Basis for Reference Value Establishment
Source: Cells. 2025 Sep 6;14(17):1392. doi: 10.3390/cells14171392 (PMC12427959; doi:10.3390/cells14171392)
Supplement: Supplementary file 1 [file cells-14-01392-s001.zip]

Archive with 1 entries (1 files):
- cells-3801827-supplementary.pdf
